# Supplementary material for: miR-989 Is Required for Border Cell Migration in the Drosophila Ovary
Source: PLoS One. 2013 Jul 3;8(7):e67075. doi: 10.1371/journal.pone.0067075 (PMC3700948; doi:10.1371/journal.pone.0067075)
Supplement: Table S1 — GO terms enriched among the predicted miR-989 targets. Table S1 shows an annotated list of the GO terms that are enriched among predicted miR-989 targets. (XLSX) [file pone.0067075.s002.xlsx]

## Sheet: GOPROCESS
GO Term	Description	P-value	FDR q-value	Enrichment	N	B	n	b	Genes
GO:0065007	biological regulation	3.82e-16	1.95e-12	1.56	10827	2882	595	247	[bcd - bicoid, Dref - dna replication-related element factor, ewg - erect wing, Gprk2 - g protein-coupled receptor kinase 2, CG5059 - cg5059 gene product from transcript cg5059-rd, Cbp80 - cap binding protein 80, tinc - tincar, Sox21b - cg32139 gene product from transcript cg32139-ra, Abd-B - abdominal b, ase - asense, spt4 - cg12372 gene product from transcript cg12372-ra, Ssdp - sequence-specif…
GO:0050794	regulation of cellular process	1.06e-15	2.69e-12	1.61	10827	2479	595	220	[Dref - dna replication-related element factor, bcd - bicoid, Gprk2 - g protein-coupled receptor kinase 2, ewg - erect wing, CG5059 - cg5059 gene product from transcript cg5059-rd, tinc - tincar, Sox21b - cg32139 gene product from transcript cg32139-ra, Abd-B - abdominal b, ase - asense, spt4 - cg12372 gene product from transcript cg12372-ra, Ssdp - sequence-specific single-stranded dna-binding p…
GO:0050896	response to stimulus	3.36e-15	5.71e-12	1.67	10827	2121	595	195	[inx6 - cg17063 gene product from transcript cg17063-ra, Gprk2 - g protein-coupled receptor kinase 2, CG10217 - cg10217 gene product from transcript cg10217-rb, mu2 - mutator 2, Cbp80 - cap binding protein 80, kni - knirps, cos - costa, svr - silver, Dscam - down syndrome cell adhesion molecule, Appl - beta amyloid protein precursor-like, PP2A-B' - cg7913 gene product from transcript cg7913-rk, i…
GO:0032502	developmental process	4.76e-15	6.06e-12	1.63	10827	2295	595	206	[Dref - dna replication-related element factor, bcd - bicoid, Gprk2 - g protein-coupled receptor kinase 2, ewg - erect wing, Cbp80 - cap binding protein 80, Abd-B - abdominal b, CG1943 - cg1943 gene product from transcript cg1943-ra, ase - asense, Ssdp - sequence-specific single-stranded dna-binding protein, kni - knirps, sqd - squid, cos - costa, svr - silver, Dscam - down syndrome cell adhesion…
GO:0048646	anatomical structure formation involved in morphogenesis	1.71e-14	1.74e-11	2.09	10827	968	595	111	[hkb - huckebein, ewg - erect wing, Rca1 - regulator of cyclin a1, Gprk2 - g protein-coupled receptor kinase 2, ss - spineless, ru - roughoid, kni - knirps, sqd - squid, cos - costa, svr - silver, Dscam - down syndrome cell adhesion molecule, Appl - beta amyloid protein precursor-like, Lac - lachesin, dap - dacapo, mbl - muscleblind, lin - lines, dup - double parked, srp - serpent, opa - odd pair…
GO:0050789	regulation of biological process	2.28e-14	1.94e-11	1.56	10827	2656	595	227	[bcd - bicoid, Dref - dna replication-related element factor, Gprk2 - g protein-coupled receptor kinase 2, ewg - erect wing, CG5059 - cg5059 gene product from transcript cg5059-rd, Cbp80 - cap binding protein 80, tinc - tincar, Sox21b - cg32139 gene product from transcript cg32139-ra, Abd-B - abdominal b, ase - asense, spt4 - cg12372 gene product from transcript cg12372-ra, Ssdp - sequence-specif…
GO:0009653	anatomical structure morphogenesis	5.47e-13	3.98e-10	2.09	10827	862	595	99	[hkb - huckebein, Dref - dna replication-related element factor, ewg - erect wing, Rca1 - regulator of cyclin a1, fal - falten, ss - spineless, Abd-B - abdominal b, ase - asense, sad - shadow, ru - roughoid, kni - knirps, cos - costa, svr - silver, Dscam - down syndrome cell adhesion molecule, Appl - beta amyloid protein precursor-like, Lac - lachesin, flfl - falafel, dap - dacapo, mbl - musclebl…
GO:0048856	anatomical structure development	7.23e-13	4.61e-10	1.94	10827	1076	595	115	[hkb - huckebein, nrv2 - nervana 2, L - lobe, Dref - dna replication-related element factor, ewg - erect wing, Gprk2 - g protein-coupled receptor kinase 2, Abd-B - abdominal b, ase - asense, sad - shadow, Ssdp - sequence-specific single-stranded dna-binding protein, kni - knirps, TwdlV - tweedlev, cos - costa, svr - silver, Dscam - down syndrome cell adhesion molecule, Lac - lachesin, Appl - beta…
GO:0050793	regulation of developmental process	1.5e-12	8.49e-10	2.55	10827	463	595	65	[L - lobe, Dref - dna replication-related element factor, ewg - erect wing, Fmr1 - cg6203 gene product from transcript cg6203-rc, ss - spineless, tinc - tincar, Abd-B - abdominal b, S6kII - ribosomal protein s6 kinase ii, Hrb27C - heterogeneous nuclear ribonucleoprotein at 27c, Hr46 - hormone receptor-like in 46, tlk - tousled-like kinase, fry - furry, bif - bifocal, msi - musashi, Alk - cg8250 g…
GO:0040011	locomotion	9.68e-11	4.93e-08	2.45	10827	438	595	59	[Dab - disabled, hkb - huckebein, Ptp99A - protein tyrosine phosphatase 99a, Fmr1 - cg6203 gene product from transcript cg6203-rc, Abd-B - abdominal b, sad - shadow, Hrb27C - heterogeneous nuclear ribonucleoprotein at 27c, ru - roughoid, kni - knirps, sqd - squid, CdGAPr - cg10538 gene product from transcript cg10538-ra, Dscam - down syndrome cell adhesion molecule, rap - retina aberrant in patte…
GO:0006935	chemotaxis	6.09e-10	2.82e-07	3.22	10827	198	595	35	[Dab - disabled, NetB - netrin-b, scb - scab, caps - capricious, Ptp99A - protein tyrosine phosphatase 99a, Dad - daughters against dpp, dsh - dishevelled, Lim3 - cg10699 gene product from transcript cg10699-rf, Fmr1 - cg6203 gene product from transcript cg6203-rc, robo - roundabout, Sdc - syndecan, otk - off-track, seq - sequoia, acj6 - abnormal chemosensory jump 6, egh - egghead, Cdk5alpha - cd…
GO:0042330	taxis	7.22e-10	3.07e-07	2.97	10827	239	595	39	[Dab - disabled, NetB - netrin-b, scb - scab, caps - capricious, Ptp99A - protein tyrosine phosphatase 99a, Dad - daughters against dpp, dsh - dishevelled, Lim3 - cg10699 gene product from transcript cg10699-rf, Fmr1 - cg6203 gene product from transcript cg6203-rc, robo - roundabout, otk - off-track, Sdc - syndecan, seq - sequoia, acj6 - abnormal chemosensory jump 6, egh - egghead, Cdk5alpha - cd…
GO:0007411	axon guidance	1.03e-09	4.02e-07	3.22	10827	192	595	34	[Dab - disabled, scb - scab, NetB - netrin-b, Ptp99A - protein tyrosine phosphatase 99a, caps - capricious, Dad - daughters against dpp, dsh - dishevelled, Lim3 - cg10699 gene product from transcript cg10699-rf, Fmr1 - cg6203 gene product from transcript cg6203-rc, robo - roundabout, Sdc - syndecan, otk - off-track, seq - sequoia, acj6 - abnormal chemosensory jump 6, egh - egghead, Cdk5alpha - cd…
GO:0051239	regulation of multicellular organismal process	1.05e-09	3.82e-07	2.31	10827	465	595	59	[L - lobe, Dref - dna replication-related element factor, ewg - erect wing, Frq2 - frequenin 2, Fmr1 - cg6203 gene product from transcript cg6203-rc, ss - spineless, tinc - tincar, Abd-B - abdominal b, S6kII - ribosomal protein s6 kinase ii, Hrb27C - heterogeneous nuclear ribonucleoprotein at 27c, Ank2 - ankyrin 2, fry - furry, bif - bifocal, Alk - cg8250 gene product from transcript cg8250-ra, t…
GO:0048519	negative regulation of biological process	1.31e-09	4.44e-07	1.95	10827	783	595	84	[hkb - huckebein, L - lobe, bcd - bicoid, Gprk2 - g protein-coupled receptor kinase 2, ewg - erect wing, Rca1 - regulator of cyclin a1, ald - altered disjunction, 4EHP - cg33100 gene product from transcript cg33100-ra, Spargel - cg9809 gene product from transcript cg9809-rb, Cbp80 - cap binding protein 80, Fmr1 - cg6203 gene product from transcript cg6203-rc, ss - spineless, Abd-B - abdominal b, …
GO:0080090	regulation of primary metabolic process	1.76e-09	5.59e-07	1.78	10827	1074	595	105	[hkb - huckebein, Dref - dna replication-related element factor, bcd - bicoid, Rca1 - regulator of cyclin a1, Camta - calmodulin-binding transcription activator, jim - cg11352 gene product from transcript cg11352-rb, Ets65A - ets at 65a, Spargel - cg9809 gene product from transcript cg9809-rb, Sox21b - cg32139 gene product from transcript cg32139-ra, ss - spineless, Abd-B - abdominal b, ase - ase…
GO:0031323	regulation of cellular metabolic process	1.84e-09	5.51e-07	1.76	10827	1117	595	108	[hkb - huckebein, Dref - dna replication-related element factor, bcd - bicoid, Rca1 - regulator of cyclin a1, Gprk2 - g protein-coupled receptor kinase 2, Camta - calmodulin-binding transcription activator, jim - cg11352 gene product from transcript cg11352-rb, Spargel - cg9809 gene product from transcript cg9809-rb, Ets65A - ets at 65a, Sox21b - cg32139 gene product from transcript cg32139-ra, s…
GO:0031326	regulation of cellular biosynthetic process	3.86e-09	1.09e-06	1.88	10827	841	595	87	[hkb - huckebein, MTA1-like - cg2244 gene product from transcript cg2244-rc, bcd - bicoid, Dref - dna replication-related element factor, Gprk2 - g protein-coupled receptor kinase 2, Dp1 - dodeca-satellite-binding protein 1, Camta - calmodulin-binding transcription activator, 4EHP - cg33100 gene product from transcript cg33100-ra, jim - cg11352 gene product from transcript cg11352-rb, Spargel - c…
GO:0048523	negative regulation of cellular process	4.07e-09	1.09e-06	2	10827	683	595	75	[hkb - huckebein, L - lobe, bcd - bicoid, Rca1 - regulator of cyclin a1, ewg - erect wing, Gprk2 - g protein-coupled receptor kinase 2, ald - altered disjunction, 4EHP - cg33100 gene product from transcript cg33100-ra, Spargel - cg9809 gene product from transcript cg9809-rb, Fmr1 - cg6203 gene product from transcript cg6203-rc, ss - spineless, Abd-B - abdominal b, S6kII - ribosomal protein s6 kin…
GO:0009889	regulation of biosynthetic process	4.09e-09	1.04e-06	1.88	10827	842	595	87	[hkb - huckebein, MTA1-like - cg2244 gene product from transcript cg2244-rc, bcd - bicoid, Dref - dna replication-related element factor, Gprk2 - g protein-coupled receptor kinase 2, Dp1 - dodeca-satellite-binding protein 1, Camta - calmodulin-binding transcription activator, 4EHP - cg33100 gene product from transcript cg33100-ra, jim - cg11352 gene product from transcript cg11352-rb, Spargel - c…
GO:0010556	regulation of macromolecule biosynthetic process	4.41e-09	1.07e-06	1.9	10827	803	595	84	[hkb - huckebein, MTA1-like - cg2244 gene product from transcript cg2244-rc, bcd - bicoid, Dref - dna replication-related element factor, Dp1 - dodeca-satellite-binding protein 1, Camta - calmodulin-binding transcription activator, 4EHP - cg33100 gene product from transcript cg33100-ra, jim - cg11352 gene product from transcript cg11352-rb, Spargel - cg9809 gene product from transcript cg9809-rb,…
GO:2000112	regulation of cellular macromolecule biosynthetic process	4.41e-09	1.02e-06	1.9	10827	803	595	84	[hkb - huckebein, MTA1-like - cg2244 gene product from transcript cg2244-rc, bcd - bicoid, Dref - dna replication-related element factor, Dp1 - dodeca-satellite-binding protein 1, Camta - calmodulin-binding transcription activator, 4EHP - cg33100 gene product from transcript cg33100-ra, jim - cg11352 gene product from transcript cg11352-rb, Spargel - cg9809 gene product from transcript cg9809-rb,…
GO:0009605	response to external stimulus	5.57e-09	1.24e-06	2.43	10827	367	595	49	[Dab - disabled, Ptp99A - protein tyrosine phosphatase 99a, Ric - ras which interacts with calmodulin, Fmr1 - cg6203 gene product from transcript cg6203-rc, sad - shadow, Hrb27C - heterogeneous nuclear ribonucleoprotein at 27c, Dscam - down syndrome cell adhesion molecule, CdGAPr - cg10538 gene product from transcript cg10538-ra, inaE - inactivation no afterpotential e, Ptp4E - protein tyrosine p…
GO:0019222	regulation of metabolic process	7.08e-09	1.5e-06	1.68	10827	1259	595	116	[hkb - huckebein, Dref - dna replication-related element factor, bcd - bicoid, Rca1 - regulator of cyclin a1, Gprk2 - g protein-coupled receptor kinase 2, Camta - calmodulin-binding transcription activator, jim - cg11352 gene product from transcript cg11352-rb, Spargel - cg9809 gene product from transcript cg9809-rb, Cbp80 - cap binding protein 80, Ets65A - ets at 65a, Sox21b - cg32139 gene produ…
GO:0051252	regulation of RNA metabolic process	8.13e-09	1.66e-06	1.89	10827	800	595	83	[hkb - huckebein, MTA1-like - cg2244 gene product from transcript cg2244-rc, bcd - bicoid, Dref - dna replication-related element factor, Camta - calmodulin-binding transcription activator, jim - cg11352 gene product from transcript cg11352-rb, Spargel - cg9809 gene product from transcript cg9809-rb, Ets65A - ets at 65a, Sox21b - cg32139 gene product from transcript cg32139-ra, ss - spineless, Ab…
GO:0060255	regulation of macromolecule metabolic process	9.33e-09	1.83e-06	1.73	10827	1107	595	105	[hkb - huckebein, Dref - dna replication-related element factor, bcd - bicoid, Rca1 - regulator of cyclin a1, Camta - calmodulin-binding transcription activator, jim - cg11352 gene product from transcript cg11352-rb, Cbp80 - cap binding protein 80, Ets65A - ets at 65a, Spargel - cg9809 gene product from transcript cg9809-rb, Sox21b - cg32139 gene product from transcript cg32139-ra, ss - spineless…
GO:2000026	regulation of multicellular organismal development	1.2e-08	2.26e-06	2.55	10827	307	595	43	[ssp - sunspot, NetB - netrin-b, L - lobe, Dref - dna replication-related element factor, ewg - erect wing, cno - canoe, Dad - daughters against dpp, Hs6st - heparan sulfate 6-o-sulfotransferase, dsh - dishevelled, Fmr1 - cg6203 gene product from transcript cg6203-rc, robo - roundabout, tinc - tincar, ss - spineless, Abd-B - abdominal b, sv - shaven, S6kII - ribosomal protein s6 kinase ii, seq - …
GO:0051171	regulation of nitrogen compound metabolic process	1.48e-08	2.69e-06	1.81	10827	906	595	90	[hkb - huckebein, MTA1-like - cg2244 gene product from transcript cg2244-rc, bcd - bicoid, Dref - dna replication-related element factor, Gprk2 - g protein-coupled receptor kinase 2, Camta - calmodulin-binding transcription activator, jim - cg11352 gene product from transcript cg11352-rb, Spargel - cg9809 gene product from transcript cg9809-rb, Ets65A - ets at 65a, Sox21b - cg32139 gene product f…
GO:0048869	cellular developmental process	1.83e-08	3.22e-06	1.69	10827	1164	595	108	[nrv2 - nervana 2, hkb - huckebein, Dref - dna replication-related element factor, Rca1 - regulator of cyclin a1, Cbp80 - cap binding protein 80, Abd-B - abdominal b, ase - asense, ru - roughoid, kni - knirps, cos - costa, Dscam - down syndrome cell adhesion molecule, Lac - lachesin, Appl - beta amyloid protein precursor-like, flfl - falafel, dap - dacapo, mbl - muscleblind, Rpp30 - rnasep protei…
GO:0007165	signal transduction	3.56e-08	6.05e-06	1.79	10827	895	595	88	[Dab - disabled, hkb - huckebein, Gprk2 - g protein-coupled receptor kinase 2, Ric - ras which interacts with calmodulin, Spargel - cg9809 gene product from transcript cg9809-rb, GRHR - gonadotropin-releasing hormone receptor, ss - spineless, Takr86C - tachykinin-like receptor at 86c, ru - roughoid, Tk - tachykinin, kni - knirps, cos - costa, Ank2 - ankyrin 2, CdGAPr - cg10538 gene product from t…
GO:0006355	regulation of transcription, DNA-dependent	3.67e-08	6.03e-06	1.89	10827	732	595	76	[hkb - huckebein, bcd - bicoid, Dref - dna replication-related element factor, MTA1-like - cg2244 gene product from transcript cg2244-rc, Camta - calmodulin-binding transcription activator, jim - cg11352 gene product from transcript cg11352-rb, Spargel - cg9809 gene product from transcript cg9809-rb, Ets65A - ets at 65a, ss - spineless, Sox21b - cg32139 gene product from transcript cg32139-ra, Ab…
GO:2001141	regulation of RNA biosynthetic process	3.67e-08	5.84e-06	1.89	10827	732	595	76	[hkb - huckebein, bcd - bicoid, Dref - dna replication-related element factor, MTA1-like - cg2244 gene product from transcript cg2244-rc, Camta - calmodulin-binding transcription activator, jim - cg11352 gene product from transcript cg11352-rb, Spargel - cg9809 gene product from transcript cg9809-rb, Ets65A - ets at 65a, ss - spineless, Sox21b - cg32139 gene product from transcript cg32139-ra, Ab…
GO:0019219	regulation of nucleobase-containing compound metabolic process	4.1e-08	6.33e-06	1.8	10827	870	595	86	[hkb - huckebein, MTA1-like - cg2244 gene product from transcript cg2244-rc, bcd - bicoid, Dref - dna replication-related element factor, Camta - calmodulin-binding transcription activator, jim - cg11352 gene product from transcript cg11352-rb, Spargel - cg9809 gene product from transcript cg9809-rb, Ets65A - ets at 65a, Sox21b - cg32139 gene product from transcript cg32139-ra, ss - spineless, Ab…
GO:0006357	regulation of transcription from RNA polymerase II promoter	4.33e-08	6.49e-06	2.33	10827	367	595	47	[hkb - huckebein, bcd - bicoid, Dref - dna replication-related element factor, Dad - daughters against dpp, Camta - calmodulin-binding transcription activator, MTF-1 - metal response element-binding transcription factor-1, fs(1)h - female sterile (1) homeotic, ss - spineless, Abd-B - abdominal b, sv - shaven, ase - asense, seq - sequoia, acj6 - abnormal chemosensory jump 6, E2f - e2f transcriptio…
GO:0010468	regulation of gene expression	4.43e-08	6.45e-06	1.75	10827	955	595	92	[hkb - huckebein, MTA1-like - cg2244 gene product from transcript cg2244-rc, bcd - bicoid, Dref - dna replication-related element factor, Dp1 - dodeca-satellite-binding protein 1, Camta - calmodulin-binding transcription activator, 4EHP - cg33100 gene product from transcript cg33100-ra, jim - cg11352 gene product from transcript cg11352-rb, Spargel - cg9809 gene product from transcript cg9809-rb,…
GO:0042221	response to chemical stimulus	6e-08	8.49e-06	1.91	10827	687	595	72	[lush - cg8807 gene product from transcript cg8807-ra, Dab - disabled, Ptp99A - protein tyrosine phosphatase 99a, smi35A - smell impaired 35a, gb - genderblind, Spargel - cg9809 gene product from transcript cg9809-rb, Cbp80 - cap binding protein 80, Fmr1 - cg6203 gene product from transcript cg6203-rc, gp210 - cg7897 gene product from transcript cg7897-ra, sad - shadow, Hrb27C - heterogeneous nuc…
GO:0045595	regulation of cell differentiation	6.24e-08	8.59e-06	2.58	10827	268	595	38	[NetB - netrin-b, loqs - loquacious, ewg - erect wing, Dad - daughters against dpp, dsh - dishevelled, Fmr1 - cg6203 gene product from transcript cg6203-rc, tinc - tincar, ss - spineless, Abd-B - abdominal b, sv - shaven, S6kII - ribosomal protein s6 kinase ii, seq - sequoia, cv-c - crossveinless c, Hrb27C - heterogeneous nuclear ribonucleoprotein at 27c, Su(H) - suppressor of hairless, ana - ana…
GO:0051716	cellular response to stimulus	6.25e-08	8.38e-06	1.65	10827	1191	595	108	[hkb - huckebein, Gprk2 - g protein-coupled receptor kinase 2, mu2 - mutator 2, Cbp80 - cap binding protein 80, Spargel - cg9809 gene product from transcript cg9809-rb, GRHR - gonadotropin-releasing hormone receptor, ss - spineless, Takr86C - tachykinin-like receptor at 86c, kni - knirps, ru - roughoid, cos - costa, CdGAPr - cg10538 gene product from transcript cg10538-ra, inaE - inactivation no …
GO:0051704	multi-organism process	7.4e-08	9.66e-06	1.47	10827	1984	595	160	[hkb - huckebein, nrv2 - nervana 2, Dref - dna replication-related element factor, Gprk2 - g protein-coupled receptor kinase 2, CG7368 - cg7368 gene product from transcript cg7368-rb, ord - orientation disruptor, spt4 - cg12372 gene product from transcript cg12372-ra, Fis1 - cg17510 gene product from transcript cg17510-ra, kni - knirps, sqd - squid, VhaPPA1-1 - vacuolar h[+] atpase subunit ppa1-1…
GO:0048731	system development	8.04e-08	1.02e-05	2.48	10827	293	595	40	[Dab - disabled, scb - scab, loqs - loquacious, hkb - huckebein, nrv2 - nervana 2, caps - capricious, ewg - erect wing, siz - schizo, Hs6st - heparan sulfate 6-o-sulfotransferase, Lim3 - cg10699 gene product from transcript cg10699-rf, Abd-B - abdominal b, ase - asense, cv-c - crossveinless c, sad - shadow, kni - knirps, Dscam - down syndrome cell adhesion molecule, Lac - lachesin, Appl - beta am…
GO:0048513	organ development	1.18e-07	1.47e-05	2.02	10827	541	595	60	[hkb - huckebein, L - lobe, Dref - dna replication-related element factor, ewg - erect wing, Fmr1 - cg6203 gene product from transcript cg6203-rc, Abd-B - abdominal b, Ssdp - sequence-specific single-stranded dna-binding protein, kni - knirps, dap - dacapo, tankyrase - cg4719 gene product from transcript cg4719-ra, mbl - muscleblind, Mf - myofilin, msi - musashi, Su(var)2-10 - suppressor of varie…
GO:0016477	cell migration	1.57e-07	1.9e-05	2.81	10827	201	595	31	[scb - scab, NetB - netrin-b, hkb - huckebein, caps - capricious, sn - singed, Dad - daughters against dpp, dsh - dishevelled, robo - roundabout, Abd-B - abdominal b, Sdc - syndecan, cv-c - crossveinless c, egh - egghead, Hrb27C - heterogeneous nuclear ribonucleoprotein at 27c, kni - knirps, ru - roughoid, sqd - squid, rap - retina aberrant in pattern, spri - sprint, Tre1 - trapped in endoderm 1,…
GO:0007610	behavior	1.62e-07	1.91e-05	2.15	10827	432	595	51	[lush - cg8807 gene product from transcript cg8807-ra, inx6 - cg17063 gene product from transcript cg17063-ra, smi35A - smell impaired 35a, gb - genderblind, 4EHP - cg33100 gene product from transcript cg33100-ra, Fmr1 - cg6203 gene product from transcript cg6203-rc, gp210 - cg7897 gene product from transcript cg7897-ra, S6kII - ribosomal protein s6 kinase ii, CanB2 - calcineurin b2, Tk - tachyki…
GO:0031325	positive regulation of cellular metabolic process	1.8e-07	2.09e-05	2.35	10827	325	595	42	[ssp - sunspot, bcd - bicoid, Dref - dna replication-related element factor, Dp1 - dodeca-satellite-binding protein 1, MTF-1 - metal response element-binding transcription factor-1, Camta - calmodulin-binding transcription activator, Abd-B - abdominal b, sv - shaven, spt4 - cg12372 gene product from transcript cg12372-ra, ase - asense, E2f - e2f transcription factor, acj6 - abnormal chemosensory …
GO:0010557	positive regulation of macromolecule biosynthetic process	2.12e-07	2.4e-05	2.58	10827	247	595	35	[ssp - sunspot, Dref - dna replication-related element factor, bcd - bicoid, Dp1 - dodeca-satellite-binding protein 1, MTF-1 - metal response element-binding transcription factor-1, Camta - calmodulin-binding transcription activator, Abd-B - abdominal b, sv - shaven, ase - asense, spt4 - cg12372 gene product from transcript cg12372-ra, acj6 - abnormal chemosensory jump 6, E2f - e2f transcription …
GO:0010604	positive regulation of macromolecule metabolic process	2.76e-07	3.06e-05	2.41	10827	295	595	39	[ssp - sunspot, Dref - dna replication-related element factor, bcd - bicoid, Dp1 - dodeca-satellite-binding protein 1, MTF-1 - metal response element-binding transcription factor-1, Camta - calmodulin-binding transcription activator, Abd-B - abdominal b, sv - shaven, ase - asense, spt4 - cg12372 gene product from transcript cg12372-ra, E2f - e2f transcription factor, acj6 - abnormal chemosensory …
GO:0009893	positive regulation of metabolic process	3.26e-07	3.53e-05	2.3	10827	332	595	42	[ssp - sunspot, Dref - dna replication-related element factor, bcd - bicoid, Dp1 - dodeca-satellite-binding protein 1, MTF-1 - metal response element-binding transcription factor-1, Camta - calmodulin-binding transcription activator, Abd-B - abdominal b, sv - shaven, spt4 - cg12372 gene product from transcript cg12372-ra, ase - asense, acj6 - abnormal chemosensory jump 6, E2f - e2f transcription …
GO:0009891	positive regulation of biosynthetic process	3.61e-07	3.83e-05	2.45	10827	275	595	37	[ssp - sunspot, bcd - bicoid, Dref - dna replication-related element factor, Dp1 - dodeca-satellite-binding protein 1, MTF-1 - metal response element-binding transcription factor-1, Camta - calmodulin-binding transcription activator, Abd-B - abdominal b, sv - shaven, spt4 - cg12372 gene product from transcript cg12372-ra, ase - asense, E2f - e2f transcription factor, acj6 - abnormal chemosensory …
GO:0031328	positive regulation of cellular biosynthetic process	3.61e-07	3.75e-05	2.45	10827	275	595	37	[ssp - sunspot, bcd - bicoid, Dref - dna replication-related element factor, Dp1 - dodeca-satellite-binding protein 1, MTF-1 - metal response element-binding transcription factor-1, Camta - calmodulin-binding transcription activator, Abd-B - abdominal b, sv - shaven, ase - asense, spt4 - cg12372 gene product from transcript cg12372-ra, acj6 - abnormal chemosensory jump 6, E2f - e2f transcription …
GO:0009987	cellular process	4.5e-07	4.59e-05	1.19	10827	5634	595	368	[sPLA2 - secretory phospholipase a2, Dref - dna replication-related element factor, Gprk2 - g protein-coupled receptor kinase 2, CG6550 - cg6550 gene product from transcript cg6550-ra, CG9940 - cg9940 gene product from transcript cg9940-rb, CG7768 - cg7768 gene product from transcript cg7768-ra, mu2 - mutator 2, ord - orientation disruptor, Cbp80 - cap binding protein 80, Abd-B - abdominal b, spt…
GO:0044699	single-organism process	4.53e-07	4.53e-05	1.43	10827	1991	595	157	[hkb - huckebein, inx6 - cg17063 gene product from transcript cg17063-ra, bcd - bicoid, Rca1 - regulator of cyclin a1, Gprk2 - g protein-coupled receptor kinase 2, ord - orientation disruptor, Abd-B - abdominal b, ase - asense, Hrb27C - heterogeneous nuclear ribonucleoprotein at 27c, ru - roughoid, sqd - squid, cos - costa, svr - silver, sbr - small bristles, Appl - beta amyloid protein precursor…
GO:0043900	regulation of multi-organism process	5.33e-07	5.23e-05	2.02	10827	487	595	54	[Rca1 - regulator of cyclin a1, ewg - erect wing, Gprk2 - g protein-coupled receptor kinase 2, ald - altered disjunction, Cbp80 - cap binding protein 80, Spargel - cg9809 gene product from transcript cg9809-rb, Fmr1 - cg6203 gene product from transcript cg6203-rc, ss - spineless, Hrb27C - heterogeneous nuclear ribonucleoprotein at 27c, kni - knirps, tlk - tousled-like kinase, fry - furry, bif - b…
GO:0048522	positive regulation of cellular process	5.79e-07	5.57e-05	1.89	10827	606	595	63	[Dref - dna replication-related element factor, bcd - bicoid, ewg - erect wing, Gprk2 - g protein-coupled receptor kinase 2, Dp1 - dodeca-satellite-binding protein 1, Camta - calmodulin-binding transcription activator, CG5059 - cg5059 gene product from transcript cg5059-rd, Abd-B - abdominal b, ase - asense, spt4 - cg12372 gene product from transcript cg12372-ra, rhi - rhino, Hrb27C - heterogeneo…
GO:0048870	cell motility	5.85e-07	5.52e-05	2.65	10827	213	595	31	[scb - scab, NetB - netrin-b, hkb - huckebein, caps - capricious, sn - singed, Dad - daughters against dpp, dsh - dishevelled, robo - roundabout, Abd-B - abdominal b, Sdc - syndecan, cv-c - crossveinless c, egh - egghead, Hrb27C - heterogeneous nuclear ribonucleoprotein at 27c, kni - knirps, ru - roughoid, sqd - squid, rap - retina aberrant in pattern, spri - sprint, Tre1 - trapped in endoderm 1,…
GO:0051254	positive regulation of RNA metabolic process	5.85e-07	5.42e-05	2.56	10827	235	595	33	[ssp - sunspot, Dref - dna replication-related element factor, bcd - bicoid, MTF-1 - metal response element-binding transcription factor-1, Camta - calmodulin-binding transcription activator, Abd-B - abdominal b, sv - shaven, ase - asense, spt4 - cg12372 gene product from transcript cg12372-ra, acj6 - abnormal chemosensory jump 6, E2f - e2f transcription factor, rhi - rhino, Adf1 - adh transcript…
GO:0045935	positive regulation of nucleobase-containing compound metabolic process	1.05e-06	9.52e-05	2.49	10827	241	595	33	[ssp - sunspot, Dref - dna replication-related element factor, bcd - bicoid, MTF-1 - metal response element-binding transcription factor-1, Camta - calmodulin-binding transcription activator, Abd-B - abdominal b, sv - shaven, spt4 - cg12372 gene product from transcript cg12372-ra, ase - asense, acj6 - abnormal chemosensory jump 6, E2f - e2f transcription factor, rhi - rhino, Adf1 - adh transcript…
GO:0051173	positive regulation of nitrogen compound metabolic process	1.28e-06	0.000114	2.39	10827	266	595	35	[ssp - sunspot, Dref - dna replication-related element factor, bcd - bicoid, MTF-1 - metal response element-binding transcription factor-1, Camta - calmodulin-binding transcription activator, Abd-B - abdominal b, sv - shaven, spt4 - cg12372 gene product from transcript cg12372-ra, ase - asense, E2f - e2f transcription factor, acj6 - abnormal chemosensory jump 6, rhi - rhino, Adf1 - adh transcript…
GO:0003002	regionalization	1.33e-06	0.000117	2.43	10827	255	595	34	[NetB - netrin-b, AnnIX - annexin ix, bcd - bicoid, sn - singed, Gprk2 - g protein-coupled receptor kinase 2, Dad - daughters against dpp, msk - moleskin, dsh - dishevelled, frc - fringe connection, robo - roundabout, ss - spineless, CG1943 - cg1943 gene product from transcript cg1943-ra, Abd-B - abdominal b, S6kII - ribosomal protein s6 kinase ii, rhi - rhino, ru - roughoid, kni - knirps, tx - t…
GO:0009886	post-embryonic morphogenesis	1.4e-06	0.000121	2.14	10827	375	595	44	[caps - capricious, sn - singed, ewg - erect wing, Rca1 - regulator of cyclin a1, siz - schizo, Dad - daughters against dpp, Hs6st - heparan sulfate 6-o-sulfotransferase, fs(1)h - female sterile (1) homeotic, 4EHP - cg33100 gene product from transcript cg33100-ra, msk - moleskin, dsh - dishevelled, frc - fringe connection, ss - spineless, Hsp27 - heat shock protein 27, E2f - e2f transcription fac…
GO:0048518	positive regulation of biological process	1.91e-06	0.000162	1.82	10827	641	595	64	[bcd - bicoid, Dref - dna replication-related element factor, ewg - erect wing, Gprk2 - g protein-coupled receptor kinase 2, Dp1 - dodeca-satellite-binding protein 1, Camta - calmodulin-binding transcription activator, CG5059 - cg5059 gene product from transcript cg5059-rd, Abd-B - abdominal b, ase - asense, spt4 - cg12372 gene product from transcript cg12372-ra, rhi - rhino, Hrb27C - heterogeneo…
GO:0045944	positive regulation of transcription from RNA polymerase II promoter	2.77e-06	0.000231	2.79	10827	163	595	25	[bcd - bicoid, MTF-1 - metal response element-binding transcription factor-1, Camta - calmodulin-binding transcription activator, Abd-B - abdominal b, sv - shaven, ase - asense, E2f - e2f transcription factor, acj6 - abnormal chemosensory jump 6, rhi - rhino, Adf1 - adh transcription factor 1, Su(H) - suppressor of hairless, CrebA - cyclic-amp response element binding protein a, caup - caupolican…
GO:0048070	regulation of developmental pigmentation	3.97e-06	0.000327	6.55	10827	25	595	9	[dsx - doublesex, Mpk2 - cg5475 gene product from transcript cg5475-rb, ple - pale, Megalin - cg42611 gene product from transcript cg42611-ra, dsh - dishevelled, gho - ghost, Abd-B - abdominal b, S6kII - ribosomal protein s6 kinase ii, Hr38 - hormone receptor-like in 38]
GO:0022603	regulation of anatomical structure morphogenesis	4.38e-06	0.000354	2.5	10827	211	595	29	[NetB - netrin-b, Dref - dna replication-related element factor, CASK - cask ortholog, cno - canoe, dsh - dishevelled, Fmr1 - cg6203 gene product from transcript cg6203-rc, tinc - tincar, ss - spineless, Abd-B - abdominal b, S6kII - ribosomal protein s6 kinase ii, CG42674 - cg42674 gene product from transcript cg42674-re, sv - shaven, seq - sequoia, cv-c - crossveinless c, Su(H) - suppressor of h…
GO:0045893	positive regulation of transcription, DNA-dependent	4.67e-06	0.000372	2.45	10827	223	595	30	[ssp - sunspot, Dref - dna replication-related element factor, bcd - bicoid, MTF-1 - metal response element-binding transcription factor-1, Camta - calmodulin-binding transcription activator, Abd-B - abdominal b, ase - asense, sv - shaven, rhi - rhino, E2f - e2f transcription factor, acj6 - abnormal chemosensory jump 6, Adf1 - adh transcription factor 1, Su(H) - suppressor of hairless, CrebA - cy…
GO:0007389	pattern specification process	5.94e-06	0.000466	2.02	10827	396	595	44	[AnnIX - annexin ix, hkb - huckebein, NetB - netrin-b, bcd - bicoid, sn - singed, Gprk2 - g protein-coupled receptor kinase 2, cno - canoe, Dad - daughters against dpp, fs(1)h - female sterile (1) homeotic, msk - moleskin, dsh - dishevelled, Fmr1 - cg6203 gene product from transcript cg6203-rc, ss - spineless, robo - roundabout, frc - fringe connection, CG1943 - cg1943 gene product from transcrip…
GO:0007166	cell surface receptor signaling pathway	6.33e-06	0.000489	1.9	10827	488	595	51	[Dab - disabled, hkb - huckebein, Gprk2 - g protein-coupled receptor kinase 2, Spargel - cg9809 gene product from transcript cg9809-rb, GRHR - gonadotropin-releasing hormone receptor, Takr86C - tachykinin-like receptor at 86c, ru - roughoid, Tk - tachykinin, cos - costa, Tre1 - trapped in endoderm 1, DopEcR - dopamine/ecdysteroid receptor, spen - split ends, Alk - cg8250 gene product from transcr…
GO:0032989	cellular component morphogenesis	7.26e-06	0.000552	2.28	10827	263	595	33	[Dscam2 - down syndrome cell adhesion molecule 2, sn - singed, cno - canoe, Dad - daughters against dpp, dsh - dishevelled, Fmr1 - cg6203 gene product from transcript cg6203-rc, robo - roundabout, sv - shaven, seq - sequoia, E2f - e2f transcription factor, acj6 - abnormal chemosensory jump 6, Cdk5alpha - cdk5 activator-like protein, Adf1 - adh transcription factor 1, kni - knirps, Lac - lachesin,…
GO:0007155	cell adhesion	7.41e-06	0.000555	2.64	10827	172	595	25	[CG33543 - cg33543 gene product from transcript cg33543-rd, scb - scab, caps - capricious, Dscam2 - down syndrome cell adhesion molecule 2, CASK - cask ortholog, 18w - 18 wheeler, CG42674 - cg42674 gene product from transcript cg42674-re, otk - off-track, egh - egghead, tx - taxi, Lac - lachesin, CG7028 - cg7028 gene product from transcript cg7028-ra, Src64B - src oncogene at 64b, tlk - tousled-l…
GO:0010628	positive regulation of gene expression	8.01e-06	0.000592	2.38	10827	229	595	30	[ssp - sunspot, bcd - bicoid, Dref - dna replication-related element factor, MTF-1 - metal response element-binding transcription factor-1, Camta - calmodulin-binding transcription activator, Abd-B - abdominal b, ase - asense, sv - shaven, rhi - rhino, E2f - e2f transcription factor, acj6 - abnormal chemosensory jump 6, Adf1 - adh transcription factor 1, CrebA - cyclic-amp response element bindin…
GO:0022610	biological adhesion	8.23e-06	0.000599	2.57	10827	184	595	26	[CG33543 - cg33543 gene product from transcript cg33543-rd, scb - scab, caps - capricious, Dscam2 - down syndrome cell adhesion molecule 2, CASK - cask ortholog, 18w - 18 wheeler, CG42674 - cg42674 gene product from transcript cg42674-re, otk - off-track, egh - egghead, tx - taxi, Lac - lachesin, CG7028 - cg7028 gene product from transcript cg7028-ra, Src64B - src oncogene at 64b, tlk - tousled-l…
GO:0045596	negative regulation of cell differentiation	8.67e-06	0.000622	3.11	10827	111	595	19	[msi - musashi, bif - bifocal, loqs - loquacious, tws - twins, bun - bunched, Dad - daughters against dpp, ago - archipelago, dsh - dishevelled, Fmr1 - cg6203 gene product from transcript cg6203-rc, srp - serpent, Abd-B - abdominal b, S6kII - ribosomal protein s6 kinase ii, seq - sequoia, Su(H) - suppressor of hairless, ana - anachronism, mts - microtubule star, eff - effete, slmb - supernumerary…
GO:0050767	regulation of neurogenesis	8.67e-06	0.000614	3.11	10827	111	595	19	[bif - bifocal, NetB - netrin-b, sina - seven in absentia, tws - twins, ago - archipelago, Fmr1 - cg6203 gene product from transcript cg6203-rc, tinc - tincar, ss - spineless, sv - shaven, S6kII - ribosomal protein s6 kinase ii, cv-c - crossveinless c, seq - sequoia, kuz - kuzbanian, ana - anachronism, RhoGEF2 - cg9635 gene product from transcript cg9635-rf, mts - microtubule star, eff - effete, …
GO:0040034	regulation of development, heterochronic	9.79e-06	0.000683	9.93	10827	11	595	6	[Tsc1 - cg6147 gene product from transcript cg6147-ra, ftz-f1 - ftz transcription factor 1, hb - hunchback, Hr46 - hormone receptor-like in 46, EcR - ecdysone receptor, br - broad]
GO:0014070	response to organic cyclic compound	1.11e-05	0.000766	3.64	10827	75	595	15	[loqs - loquacious, Hsf - heat shock factor, RhoGAP18B - cg42274 gene product from transcript cg42274-rc, Cbp80 - cap binding protein 80, Hr96 - hormone receptor-like in 96, kni - knirps, ftz-f1 - ftz transcription factor 1, fkh - fork head, Hr46 - hormone receptor-like in 46, EcR - ecdysone receptor, hfw - halfway, DopEcR - dopamine/ecdysteroid receptor, Trf2 - tata box binding protein-related f…
GO:0051093	negative regulation of developmental process	1.16e-05	0.00079	2.78	10827	144	595	22	[bif - bifocal, msi - musashi, dsx - doublesex, loqs - loquacious, tws - twins, ewg - erect wing, bun - bunched, Dad - daughters against dpp, ago - archipelago, dsh - dishevelled, Fmr1 - cg6203 gene product from transcript cg6203-rc, srp - serpent, Abd-B - abdominal b, S6kII - ribosomal protein s6 kinase ii, seq - sequoia, Su(H) - suppressor of hairless, ninaE - neither inactivation nor afterpote…
GO:0044708	single-organism behavior	1.3e-05	0.000873	2.04	10827	357	595	40	[lush - cg8807 gene product from transcript cg8807-ra, inx6 - cg17063 gene product from transcript cg17063-ra, scb - scab, smi35A - smell impaired 35a, CASK - cask ortholog, RhoGAP18B - cg42274 gene product from transcript cg42274-rc, gb - genderblind, Fmr1 - cg6203 gene product from transcript cg6203-rc, gp210 - cg7897 gene product from transcript cg7897-ra, S6kII - ribosomal protein s6 kinase i…
GO:0007476	imaginal disc-derived wing morphogenesis	1.43e-05	0.000947	2.44	10827	201	595	27	[caps - capricious, siz - schizo, Dad - daughters against dpp, 4EHP - cg33100 gene product from transcript cg33100-ra, fs(1)h - female sterile (1) homeotic, msk - moleskin, dsh - dishevelled, frc - fringe connection, Hsp27 - heat shock protein 27, E2f - e2f transcription factor, cos - costa, svr - silver, mbl - muscleblind, fry - furry, bif - bifocal, bun - bunched, CG42708 - cg42708 gene product…
GO:0065008	regulation of biological quality	1.47e-05	0.000961	1.71	10827	682	595	64	[nrv2 - nervana 2, AP-50 - cg7057 gene product from transcript cg7057-rb, GRHR - gonadotropin-releasing hormone receptor, Fmr1 - cg6203 gene product from transcript cg6203-rc, Frq2 - frequenin 2, SK - small conductance calcium-activated potassium channel, CanB2 - calcineurin b2, sad - shadow, kni - knirps, Ank2 - ankyrin 2, cos - costa, Lac - lachesin, PP2A-B' - cg7913 gene product from transcrip…
GO:0033993	response to lipid	1.83e-05	0.00118	4.55	10827	44	595	11	[kni - knirps, ftz-f1 - ftz transcription factor 1, fkh - fork head, EcR - ecdysone receptor, Hr46 - hormone receptor-like in 46, hfw - halfway, Hr96 - hormone receptor-like in 96, DopEcR - dopamine/ecdysteroid receptor, Trf2 - tata box binding protein-related factor 2, br - broad, Hr38 - hormone receptor-like in 38]
GO:0051960	regulation of nervous system development	1.85e-05	0.00118	2.63	10827	159	595	23	[bif - bifocal, NetB - netrin-b, sina - seven in absentia, tws - twins, ewg - erect wing, Dad - daughters against dpp, ago - archipelago, Fmr1 - cg6203 gene product from transcript cg6203-rc, tinc - tincar, ss - spineless, sv - shaven, S6kII - ribosomal protein s6 kinase ii, seq - sequoia, cv-c - crossveinless c, kuz - kuzbanian, ana - anachronism, Nedd4 - cg42279 gene product from transcript cg4…
GO:0010558	negative regulation of macromolecule biosynthetic process	1.87e-05	0.00118	2.28	10827	239	595	30	[hkb - huckebein, bcd - bicoid, 4EHP - cg33100 gene product from transcript cg33100-ra, fs(1)h - female sterile (1) homeotic, Fmr1 - cg6203 gene product from transcript cg6203-rc, ss - spineless, seq - sequoia, rhi - rhino, E2f - e2f transcription factor, Hrb27C - heterogeneous nuclear ribonucleoprotein at 27c, kni - knirps, Su(H) - suppressor of hairless, sqd - squid, fkh - fork head, Hr46 - hor…
GO:2000113	negative regulation of cellular macromolecule biosynthetic process	1.87e-05	0.00116	2.28	10827	239	595	30	[hkb - huckebein, bcd - bicoid, 4EHP - cg33100 gene product from transcript cg33100-ra, fs(1)h - female sterile (1) homeotic, Fmr1 - cg6203 gene product from transcript cg6203-rc, ss - spineless, seq - sequoia, rhi - rhino, E2f - e2f transcription factor, Hrb27C - heterogeneous nuclear ribonucleoprotein at 27c, kni - knirps, Su(H) - suppressor of hairless, sqd - squid, fkh - fork head, Hr46 - hor…
GO:0051128	regulation of cellular component organization	1.94e-05	0.00119	1.91	10827	428	595	45	[NetB - netrin-b, CASK - cask ortholog, ewg - erect wing, Rca1 - regulator of cyclin a1, cno - canoe, Dad - daughters against dpp, ald - altered disjunction, dsh - dishevelled, Spargel - cg9809 gene product from transcript cg9809-rb, Fmr1 - cg6203 gene product from transcript cg6203-rc, ss - spineless, CG42674 - cg42674 gene product from transcript cg42674-re, cv-c - crossveinless c, seq - sequoi…
GO:0008045	motor neuron axon guidance	2.31e-05	0.0014	4.45	10827	45	595	11	[Dab - disabled, Cdk5alpha - cdk5 activator-like protein, sad - shadow, NetB - netrin-b, caps - capricious, Ptp99A - protein tyrosine phosphatase 99a, tup - tailup, Lim3 - cg10699 gene product from transcript cg10699-rf, Ptp4E - protein tyrosine phosphatase 4e, robo - roundabout, Sdc - syndecan]
GO:0048732	gland development	2.31e-05	0.00138	4.45	10827	45	595	11	[kuz - kuzbanian, hkb - huckebein, scb - scab, trh - trachealess, tup - tailup, CrebA - cyclic-amp response element binding protein a, fkh - fork head, hb - hunchback, Pen - pendulin, srp - serpent, Abd-B - abdominal b]
GO:0006928	cellular component movement	2.46e-05	0.00146	2	10827	354	595	39	[scb - scab, NetB - netrin-b, hkb - huckebein, caps - capricious, sn - singed, Dad - daughters against dpp, dsh - dishevelled, Kif3C - cg17461 gene product from transcript cg17461-ra, robo - roundabout, Abd-B - abdominal b, Sdc - syndecan, acj6 - abnormal chemosensory jump 6, cv-c - crossveinless c, egh - egghead, Hrb27C - heterogeneous nuclear ribonucleoprotein at 27c, ru - roughoid, kni - knirp…
GO:0009890	negative regulation of biosynthetic process	2.59e-05	0.00151	2.25	10827	243	595	30	[hkb - huckebein, bcd - bicoid, 4EHP - cg33100 gene product from transcript cg33100-ra, fs(1)h - female sterile (1) homeotic, Fmr1 - cg6203 gene product from transcript cg6203-rc, ss - spineless, seq - sequoia, rhi - rhino, E2f - e2f transcription factor, Hrb27C - heterogeneous nuclear ribonucleoprotein at 27c, kni - knirps, Su(H) - suppressor of hairless, sqd - squid, fkh - fork head, Hr46 - hor…
GO:0031327	negative regulation of cellular biosynthetic process	2.59e-05	0.0015	2.25	10827	243	595	30	[hkb - huckebein, bcd - bicoid, 4EHP - cg33100 gene product from transcript cg33100-ra, fs(1)h - female sterile (1) homeotic, Fmr1 - cg6203 gene product from transcript cg6203-rc, ss - spineless, seq - sequoia, rhi - rhino, E2f - e2f transcription factor, Hrb27C - heterogeneous nuclear ribonucleoprotein at 27c, kni - knirps, Su(H) - suppressor of hairless, sqd - squid, fkh - fork head, Hr46 - hor…
GO:0035114	imaginal disc-derived appendage morphogenesis	2.79e-05	0.0016	2.27	10827	232	595	29	[caps - capricious, siz - schizo, Dad - daughters against dpp, 4EHP - cg33100 gene product from transcript cg33100-ra, fs(1)h - female sterile (1) homeotic, msk - moleskin, dsh - dishevelled, ss - spineless, frc - fringe connection, Hsp27 - heat shock protein 27, E2f - e2f transcription factor, cos - costa, svr - silver, mbl - muscleblind, fry - furry, bif - bifocal, bun - bunched, CG42708 - cg42…
GO:0035107	appendage morphogenesis	3.27e-05	0.00185	2.26	10827	234	595	29	[caps - capricious, siz - schizo, Dad - daughters against dpp, 4EHP - cg33100 gene product from transcript cg33100-ra, fs(1)h - female sterile (1) homeotic, msk - moleskin, dsh - dishevelled, ss - spineless, frc - fringe connection, Hsp27 - heat shock protein 27, E2f - e2f transcription factor, cos - costa, svr - silver, mbl - muscleblind, fry - furry, bif - bifocal, bun - bunched, CG42708 - cg42…
GO:0016043	cellular component organization	3.51e-05	0.00197	1.38	10827	1770	595	134	[hkb - huckebein, nrv2 - nervana 2, Dref - dna replication-related element factor, Gprk2 - g protein-coupled receptor kinase 2, CG7368 - cg7368 gene product from transcript cg7368-rb, ord - orientation disruptor, spt4 - cg12372 gene product from transcript cg12372-ra, Fis1 - cg17510 gene product from transcript cg17510-ra, kni - knirps, sqd - squid, VhaPPA1-1 - vacuolar h[+] atpase subunit ppa1-1…
GO:0071840	cellular component organization or biogenesis	4.03e-05	0.00223	1.37	10827	1791	595	135	[hkb - huckebein, nrv2 - nervana 2, Dref - dna replication-related element factor, Gprk2 - g protein-coupled receptor kinase 2, CG7368 - cg7368 gene product from transcript cg7368-rb, ord - orientation disruptor, spt4 - cg12372 gene product from transcript cg12372-ra, Fis1 - cg17510 gene product from transcript cg17510-ra, kni - knirps, sqd - squid, VhaPPA1-1 - vacuolar h[+] atpase subunit ppa1-1…
GO:0048583	regulation of response to stimulus	4.6e-05	0.00252	1.78	10827	511	595	50	[L - lobe, ewg - erect wing, Gprk2 - g protein-coupled receptor kinase 2, Camta - calmodulin-binding transcription activator, Spargel - cg9809 gene product from transcript cg9809-rb, S6kII - ribosomal protein s6 kinase ii, cos - costa, CG3281 - cg3281 gene product from transcript cg3281-ra, Spt6 - cg12225 gene product from transcript cg12225-ra, Alk - cg8250 gene product from transcript cg8250-ra…
GO:0035120	post-embryonic appendage morphogenesis	4.86e-05	0.00263	2.24	10827	227	595	28	[caps - capricious, siz - schizo, Dad - daughters against dpp, 4EHP - cg33100 gene product from transcript cg33100-ra, fs(1)h - female sterile (1) homeotic, msk - moleskin, dsh - dishevelled, frc - fringe connection, Hsp27 - heat shock protein 27, E2f - e2f transcription factor, cos - costa, svr - silver, mbl - muscleblind, fry - furry, bif - bifocal, bun - bunched, CG42708 - cg42708 gene product…
GO:0008038	neuron recognition	4.92e-05	0.00264	3.83	10827	57	595	12	[dsx - doublesex, acj6 - abnormal chemosensory jump 6, Fas1 - fasciclin 1, Ptp99A - protein tyrosine phosphatase 99a, Nrt - neurotactin, beat-Ib - beaten path ib, Dscam - down syndrome cell adhesion molecule, Nedd4 - cg42279 gene product from transcript cg42279-rj, Fmr1 - cg6203 gene product from transcript cg6203-rc, robo - roundabout, beat-Ic - beaten path ic, fry - furry]
GO:0060179	male mating behavior	5.42e-05	0.00287	4.08	10827	49	595	11	[dsx - doublesex, tipE - temperature-induced paralytic e, egh - egghead, crl - courtless, ple - pale, CASK - cask ortholog, gb - genderblind, 5-HT7 - serotonin receptor 7, lig - lingerer, npf - neuropeptide f, Fmr1 - cg6203 gene product from transcript cg6203-rc]
GO:0008037	cell recognition	5.9e-05	0.0031	3.76	10827	58	595	12	[dsx - doublesex, acj6 - abnormal chemosensory jump 6, Fas1 - fasciclin 1, Ptp99A - protein tyrosine phosphatase 99a, Nrt - neurotactin, beat-Ib - beaten path ib, Dscam - down syndrome cell adhesion molecule, Nedd4 - cg42279 gene product from transcript cg42279-rj, Fmr1 - cg6203 gene product from transcript cg6203-rc, robo - roundabout, beat-Ic - beaten path ic, fry - furry]
GO:0048610	cellular process involved in reproduction	6.61e-05	0.00344	1.73	10827	546	595	52	[hkb - huckebein, Gprk2 - g protein-coupled receptor kinase 2, Grip128 - cg9201 gene product from transcript cg9201-rb, ald - altered disjunction, ord - orientation disruptor, Fmr1 - cg6203 gene product from transcript cg6203-rc, Abd-B - abdominal b, mei-S332 - meiotic from via salaria 332, CanB2 - calcineurin b2, Hrb27C - heterogeneous nuclear ribonucleoprotein at 27c, sqd - squid, cos - costa, …
GO:0042659	regulation of cell fate specification	6.94e-05	0.00357	5.39	10827	27	595	8	[bun - bunched, Su(H) - suppressor of hairless, H15 - cg6604 gene product from transcript cg6604-ra, hb - hunchback, dsh - dishevelled, Abd-B - abdominal b, sv - shaven, S6kII - ribosomal protein s6 kinase ii]
GO:0048812	neuron projection morphogenesis	7.87e-05	0.00401	2.41	10827	174	595	23	[fax - failed axon connections, Dscam2 - down syndrome cell adhesion molecule 2, scrt - scratch, sn - singed, Fmr1 - cg6203 gene product from transcript cg6203-rc, HmgD - high mobility group protein d, robo - roundabout, sv - shaven, gro - groucho, seq - sequoia, Eph - eph receptor tyrosine kinase, acj6 - abnormal chemosensory jump 6, E2f - e2f transcription factor, Cdk5alpha - cdk5 activator-lik…
GO:0022414	reproductive process	8.59e-05	0.00434	1.52	10827	944	595	79	[lush - cg8807 gene product from transcript cg8807-ra, hkb - huckebein, bcd - bicoid, Gprk2 - g protein-coupled receptor kinase 2, gb - genderblind, Grip128 - cg9201 gene product from transcript cg9201-rb, ald - altered disjunction, ord - orientation disruptor, Fmr1 - cg6203 gene product from transcript cg6203-rc, Abd-B - abdominal b, mei-S332 - meiotic from via salaria 332, CanB2 - calcineurin b…
GO:0048858	cell projection morphogenesis	8.6e-05	0.0043	2.39	10827	175	595	23	[fax - failed axon connections, Dscam2 - down syndrome cell adhesion molecule 2, scrt - scratch, sn - singed, Fmr1 - cg6203 gene product from transcript cg6203-rc, HmgD - high mobility group protein d, robo - roundabout, sv - shaven, gro - groucho, seq - sequoia, Eph - eph receptor tyrosine kinase, E2f - e2f transcription factor, acj6 - abnormal chemosensory jump 6, Cdk5alpha - cdk5 activator-lik…
GO:0060284	regulation of cell development	9.07e-05	0.00449	2.29	10827	199	595	25	[NetB - netrin-b, ewg - erect wing, Dad - daughters against dpp, Fmr1 - cg6203 gene product from transcript cg6203-rc, ss - spineless, tinc - tincar, S6kII - ribosomal protein s6 kinase ii, sv - shaven, cv-c - crossveinless c, seq - sequoia, Hrb27C - heterogeneous nuclear ribonucleoprotein at 27c, ana - anachronism, fry - furry, bif - bifocal, sina - seven in absentia, tws - twins, ago - archipel…
GO:0010453	regulation of cell fate commitment	9.25e-05	0.00453	5.2	10827	28	595	8	[bun - bunched, Su(H) - suppressor of hairless, H15 - cg6604 gene product from transcript cg6604-ra, hb - hunchback, dsh - dishevelled, Abd-B - abdominal b, S6kII - ribosomal protein s6 kinase ii, sv - shaven]
GO:0007167	enzyme linked receptor protein signaling pathway	9.39e-05	0.00456	2.56	10827	142	595	20	[Dab - disabled, hkb - huckebein, Alk - cg8250 gene product from transcript cg8250-ra, Hsp83 - heat shock protein 83, lin - lines, bun - bunched, tup - tailup, Dad - daughters against dpp, Hs6st - heparan sulfate 6-o-sulfotransferase, msk - moleskin, Spargel - cg9809 gene product from transcript cg9809-rb, hb - hunchback, opa - odd paired, cv-c - crossveinless c, Eph - eph receptor tyrosine kinas…
GO:0032990	cell part morphogenesis	9.4e-05	0.00452	2.38	10827	176	595	23	[fax - failed axon connections, Dscam2 - down syndrome cell adhesion molecule 2, scrt - scratch, sn - singed, Fmr1 - cg6203 gene product from transcript cg6203-rc, HmgD - high mobility group protein d, robo - roundabout, sv - shaven, gro - groucho, seq - sequoia, Eph - eph receptor tyrosine kinase, E2f - e2f transcription factor, acj6 - abnormal chemosensory jump 6, Cdk5alpha - cdk5 activator-lik…
GO:0044702	single organism reproductive process	9.56e-05	0.00455	1.52	10827	932	595	78	[hkb - huckebein, bcd - bicoid, Gprk2 - g protein-coupled receptor kinase 2, gb - genderblind, Grip128 - cg9201 gene product from transcript cg9201-rb, ald - altered disjunction, ord - orientation disruptor, Fmr1 - cg6203 gene product from transcript cg6203-rc, Abd-B - abdominal b, mei-S332 - meiotic from via salaria 332, CanB2 - calcineurin b2, rhi - rhino, Hrb27C - heterogeneous nuclear ribonuc…
GO:0007626	locomotory behavior	0.000114	0.00537	2.68	10827	122	595	18	[jet - jetlag, Plc21C - phospholipase c at 21c, CASK - cask ortholog, ple - pale, npf - neuropeptide f, Fmr1 - cg6203 gene product from transcript cg6203-rc, S6kII - ribosomal protein s6 kinase ii, acj6 - abnormal chemosensory jump 6, amon - amontillado, Adf1 - adh transcription factor 1, Cdk5alpha - cdk5 activator-like protein, iav - inactive, Tk - tachykinin, Gpo-1 - glycerophosphate oxidase-1,…
GO:0010605	negative regulation of macromolecule metabolic process	0.000119	0.00558	1.88	10827	367	595	38	[hkb - huckebein, bcd - bicoid, Rca1 - regulator of cyclin a1, blanks - cg10630 gene product from transcript cg10630-ra, 4EHP - cg33100 gene product from transcript cg33100-ra, fs(1)h - female sterile (1) homeotic, Cbp80 - cap binding protein 80, Fmr1 - cg6203 gene product from transcript cg6203-rc, ss - spineless, seq - sequoia, rhi - rhino, E2f - e2f transcription factor, Hrb27C - heterogeneous…
GO:0009755	hormone-mediated signaling pathway	0.000121	0.00559	5.79	10827	22	595	7	[kni - knirps, CG5315 - cg5315 gene product from transcript cg5315-ra, ftz-f1 - ftz transcription factor 1, EcR - ecdysone receptor, Hr46 - hormone receptor-like in 46, Hr96 - hormone receptor-like in 96, Hr38 - hormone receptor-like in 38]
GO:0050768	negative regulation of neurogenesis	0.000122	0.00559	5.02	10827	29	595	8	[bif - bifocal, seq - sequoia, tws - twins, ana - anachronism, ago - archipelago, mts - microtubule star, Fmr1 - cg6203 gene product from transcript cg6203-rc, slmb - supernumerary limbs]
GO:0045165	cell fate commitment	0.000123	0.00559	2.76	10827	112	595	17	[sina - seven in absentia, Hsp83 - heat shock protein 83, dsh - dishevelled, mab-21 - cg4746 gene product from transcript cg4746-ra, HLHm5 - e(spl) region transcript m5, srp - serpent, Abd-B - abdominal b, sv - shaven, Ggamma1 - g protein gamma 1, egh - egghead, ru - roughoid, H15 - cg6604 gene product from transcript cg6604-ra, caup - caupolican, flfl - falafel, mts - microtubule star, EcR - ecd…
GO:0008049	male courtship behavior	0.000129	0.00583	4.04	10827	45	595	10	[tipE - temperature-induced paralytic e, dsx - doublesex, egh - egghead, crl - courtless, ple - pale, CASK - cask ortholog, gb - genderblind, 5-HT7 - serotonin receptor 7, npf - neuropeptide f, Fmr1 - cg6203 gene product from transcript cg6203-rc]
GO:0010646	regulation of cell communication	0.000141	0.00631	1.78	10827	451	595	44	[L - lobe, Epac - cg34392 gene product from transcript cg34392-rc, CASK - cask ortholog, Bili - band4.1 inhibitor lrp interactor, ewg - erect wing, Gprk2 - g protein-coupled receptor kinase 2, siz - schizo, cno - canoe, Hs6st - heparan sulfate 6-o-sulfotransferase, Dad - daughters against dpp, Camta - calmodulin-binding transcription activator, dsh - dishevelled, Spargel - cg9809 gene product fro…
GO:0051236	establishment of RNA localization	0.000165	0.0073	3.64	10827	55	595	11	[CG4572 - cg4572 gene product from transcript cg4572-rd, egh - egghead, Rab7 - rab-protein 7, sqd - squid, sbr - small bristles, Srp72 - signal recognition particle protein 72, AP-50 - cg7057 gene product from transcript cg7057-rb, Fmr1 - cg6203 gene product from transcript cg6203-rc, smg - smaug, Chc - clathrin heavy chain, CG10320 - cg10320 gene product from transcript cg10320-re]
GO:0071407	cellular response to organic cyclic compound	0.000167	0.00733	4.31	10827	38	595	9	[loqs - loquacious, kni - knirps, ftz-f1 - ftz transcription factor 1, Cbp80 - cap binding protein 80, EcR - ecdysone receptor, Hr46 - hormone receptor-like in 46, Hr96 - hormone receptor-like in 96, br - broad, Hr38 - hormone receptor-like in 38]
GO:0009887	organ morphogenesis	0.000169	0.00735	2.16	10827	219	595	26	[Dref - dna replication-related element factor, sn - singed, ewg - erect wing, Rca1 - regulator of cyclin a1, Dad - daughters against dpp, dsh - dishevelled, robo - roundabout, frc - fringe connection, Abd-B - abdominal b, ase - asense, ru - roughoid, caup - caupolican, rap - retina aberrant in pattern, dap - dacapo, fry - furry, dsx - doublesex, tup - tailup, opa - odd paired, Tsc1 - cg6147 gene…
GO:0045664	regulation of neuron differentiation	0.000176	0.00759	3.03	10827	84	595	14	[bif - bifocal, NetB - netrin-b, sina - seven in absentia, Fmr1 - cg6203 gene product from transcript cg6203-rc, tinc - tincar, ss - spineless, S6kII - ribosomal protein s6 kinase ii, sv - shaven, seq - sequoia, cv-c - crossveinless c, kuz - kuzbanian, RhoGEF2 - cg9635 gene product from transcript cg9635-rf, eff - effete, fry - furry]
GO:0031324	negative regulation of cellular metabolic process	0.000187	0.008	1.94	10827	309	595	33	[hkb - huckebein, bcd - bicoid, Rca1 - regulator of cyclin a1, 4EHP - cg33100 gene product from transcript cg33100-ra, fs(1)h - female sterile (1) homeotic, Fmr1 - cg6203 gene product from transcript cg6203-rc, ss - spineless, seq - sequoia, rhi - rhino, E2f - e2f transcription factor, Hrb27C - heterogeneous nuclear ribonucleoprotein at 27c, kni - knirps, Su(H) - suppressor of hairless, sqd - squ…
GO:0023057	negative regulation of signaling	0.000198	0.00841	2.31	10827	173	595	22	[L - lobe, Su(var)2-10 - suppressor of variegation 2-10, Bili - band4.1 inhibitor lrp interactor, Gprk2 - g protein-coupled receptor kinase 2, bun - bunched, Dad - daughters against dpp, Spargel - cg9809 gene product from transcript cg9809-rb, dsh - dishevelled, S6kII - ribosomal protein s6 kinase ii, wgn - wengen, otk - off-track, gro - groucho, Tsc1 - cg6147 gene product from transcript cg6147-…
GO:0017148	negative regulation of translation	0.000203	0.00854	4.7	10827	31	595	8	[msi - musashi, Hrb27C - heterogeneous nuclear ribonucleoprotein at 27c, bcd - bicoid, sqd - squid, 4EHP - cg33100 gene product from transcript cg33100-ra, Unr - upstream of n-ras, Fmr1 - cg6203 gene product from transcript cg6203-rc, smg - smaug]
GO:0022604	regulation of cell morphogenesis	0.000221	0.00921	2.41	10827	151	595	20	[bif - bifocal, NetB - netrin-b, Hsp83 - heat shock protein 83, CASK - cask ortholog, cno - canoe, dsh - dishevelled, RhoGEF4 - cg8606 gene product from transcript cg8606-ra, Fmr1 - cg6203 gene product from transcript cg6203-rc, ss - spineless, CG42674 - cg42674 gene product from transcript cg42674-re, cv-c - crossveinless c, seq - sequoia, Ggamma1 - g protein gamma 1, kuz - kuzbanian, CG7028 - c…
GO:0007431	salivary gland development	0.000222	0.00922	5.31	10827	24	595	7	[scb - scab, hkb - huckebein, CrebA - cyclic-amp response element binding protein a, trh - trachealess, fkh - fork head, hb - hunchback, Abd-B - abdominal b]
GO:0010648	negative regulation of cell communication	0.000234	0.00961	2.29	10827	175	595	22	[L - lobe, Su(var)2-10 - suppressor of variegation 2-10, Bili - band4.1 inhibitor lrp interactor, Gprk2 - g protein-coupled receptor kinase 2, bun - bunched, Dad - daughters against dpp, Spargel - cg9809 gene product from transcript cg9809-rb, dsh - dishevelled, S6kII - ribosomal protein s6 kinase ii, wgn - wengen, otk - off-track, gro - groucho, Tsc1 - cg6147 gene product from transcript cg6147-…
GO:0023051	regulation of signaling	0.00024	0.0098	1.75	10827	448	595	43	[L - lobe, Epac - cg34392 gene product from transcript cg34392-rc, CASK - cask ortholog, Bili - band4.1 inhibitor lrp interactor, ewg - erect wing, Gprk2 - g protein-coupled receptor kinase 2, siz - schizo, cno - canoe, Hs6st - heparan sulfate 6-o-sulfotransferase, Dad - daughters against dpp, Camta - calmodulin-binding transcription activator, dsh - dishevelled, Spargel - cg9809 gene product fro…
GO:0010721	negative regulation of cell development	0.000258	0.0104	4.55	10827	32	595	8	[bif - bifocal, seq - sequoia, tws - twins, ana - anachronism, ago - archipelago, mts - microtubule star, Fmr1 - cg6203 gene product from transcript cg6203-rc, slmb - supernumerary limbs]
GO:0009892	negative regulation of metabolic process	0.000271	0.0109	1.81	10827	382	595	38	[hkb - huckebein, bcd - bicoid, Rca1 - regulator of cyclin a1, blanks - cg10630 gene product from transcript cg10630-ra, 4EHP - cg33100 gene product from transcript cg33100-ra, fs(1)h - female sterile (1) homeotic, Cbp80 - cap binding protein 80, Fmr1 - cg6203 gene product from transcript cg6203-rc, ss - spineless, seq - sequoia, rhi - rhino, E2f - e2f transcription factor, Hrb27C - heterogeneous…
GO:0090317	negative regulation of intracellular protein transport	0.000277	0.011	10.4	10827	7	595	4	[CG9426 - cg9426 gene product from transcript cg9426-ra, cos - costa, mbo - members only, S6kII - ribosomal protein s6 kinase ii]
GO:0046823	negative regulation of nucleocytoplasmic transport	0.000277	0.0109	10.4	10827	7	595	4	[CG9426 - cg9426 gene product from transcript cg9426-ra, cos - costa, mbo - members only, S6kII - ribosomal protein s6 kinase ii]
GO:0007169	transmembrane receptor protein tyrosine kinase signaling pathway	0.000286	0.0112	2.67	10827	109	595	16	[Dab - disabled, hkb - huckebein, Alk - cg8250 gene product from transcript cg8250-ra, Hsp83 - heat shock protein 83, lin - lines, tup - tailup, Hs6st - heparan sulfate 6-o-sulfotransferase, msk - moleskin, Spargel - cg9809 gene product from transcript cg9809-rb, hb - hunchback, cv-c - crossveinless c, Tsc1 - cg6147 gene product from transcript cg6147-ra, Eph - eph receptor tyrosine kinase, ru - …
GO:0030178	negative regulation of Wnt receptor signaling pathway	0.000294	0.0115	5.1	10827	25	595	7	[L - lobe, Bili - band4.1 inhibitor lrp interactor, slmb - supernumerary limbs, Axn - axin, crol - crooked legs, gro - groucho, otk - off-track]
GO:0048878	chemical homeostasis	0.000328	0.0127	2.86	10827	89	595	14	[MTF-1 - metal response element-binding transcription factor-1, GRHR - gonadotropin-releasing hormone receptor, PMCA - plasma membrane calcium atpase, SK - small conductance calcium-activated potassium channel, Hr96 - hormone receptor-like in 96, Fer1HCH - ferritin 1 heavy chain homologue, up - upheld, amon - amontillado, CG6136 - cg6136 gene product from transcript cg6136-rc, Ppcs - phosphopanto…
GO:0007635	chemosensory behavior	0.000386	0.0148	2.7	10827	101	595	15	[lush - cg8807 gene product from transcript cg8807-ra, scb - scab, smi35A - smell impaired 35a, gb - genderblind, Fmr1 - cg6203 gene product from transcript cg6203-rc, gp210 - cg7897 gene product from transcript cg7897-ra, acj6 - abnormal chemosensory jump 6, Ggamma1 - g protein gamma 1, Adf1 - adh transcription factor 1, Pka-R1 - camp-dependent protein kinase r1, ftz-f1 - ftz transcription facto…
GO:0043401	steroid hormone mediated signaling pathway	0.000394	0.015	5.75	10827	19	595	6	[kni - knirps, ftz-f1 - ftz transcription factor 1, Hr46 - hormone receptor-like in 46, EcR - ecdysone receptor, Hr96 - hormone receptor-like in 96, Hr38 - hormone receptor-like in 38]
GO:0007423	sensory organ development	0.00041	0.0155	2.08	10827	219	595	25	[L - lobe, Dref - dna replication-related element factor, cno - canoe, Hs6st - heparan sulfate 6-o-sulfotransferase, msk - moleskin, dsh - dishevelled, frc - fringe connection, seq - sequoia, dap - dacapo, tankyrase - cg4719 gene product from transcript cg4719-ra, Mf - myofilin, Fer2LCH - ferritin 2 light chain homologue, dsx - doublesex, msi - musashi, sina - seven in absentia, Su(var)2-10 - sup…
GO:0048598	embryonic morphogenesis	0.000443	0.0166	2.23	10827	171	595	21	[Dab - disabled, hkb - huckebein, scb - scab, lin - lines, cno - canoe, tup - tailup, Dad - daughters against dpp, 18w - 18 wheeler, fal - falten, dsh - dishevelled, srp - serpent, cv-c - crossveinless c, sad - shadow, trh - trachealess, 5-HT2 - serotonin receptor 2, Lac - lachesin, fkh - fork head, RhoGEF2 - cg9635 gene product from transcript cg9635-rf, flfl - falafel, Src64B - src oncogene at …
GO:0006950	response to stress	0.000474	0.0176	1.52	10827	753	595	63	[CG33123 - cg33123 gene product from transcript cg33123-ra, Gprk2 - g protein-coupled receptor kinase 2, CG10217 - cg10217 gene product from transcript cg10217-rb, ald - altered disjunction, mu2 - mutator 2, Ric - ras which interacts with calmodulin, Chrac-14 - cg13399 gene product from transcript cg13399-ra, PGRP-SD - cg7496 gene product from transcript cg7496-ra, Appl - beta amyloid protein pre…
GO:0051726	regulation of cell cycle	0.000525	0.0194	1.95	10827	261	595	28	[ssp - sunspot, CG15237 - cg15237 gene product from transcript cg15237-ra, Dref - dna replication-related element factor, Rca1 - regulator of cyclin a1, ald - altered disjunction, Fmr1 - cg6203 gene product from transcript cg6203-rc, E2f - e2f transcription factor, kni - knirps, REG - cg1591 gene product from transcript cg1591-ra, Su(H) - suppressor of hairless, rap - retina aberrant in pattern, …
GO:0032387	negative regulation of intracellular transport	0.000529	0.0194	9.1	10827	8	595	4	[CG9426 - cg9426 gene product from transcript cg9426-ra, cos - costa, mbo - members only, S6kII - ribosomal protein s6 kinase ii]
GO:0032870	cellular response to hormone stimulus	0.000531	0.0193	3.43	10827	53	595	10	[Tsc1 - cg6147 gene product from transcript cg6147-ra, kni - knirps, CG5315 - cg5315 gene product from transcript cg5315-ra, ftz-f1 - ftz transcription factor 1, Spargel - cg9809 gene product from transcript cg9809-rb, EcR - ecdysone receptor, Hr46 - hormone receptor-like in 46, Hr96 - hormone receptor-like in 96, br - broad, Hr38 - hormone receptor-like in 38]
GO:0035277	spiracle morphogenesis, open tracheal system	0.000536	0.0194	5.46	10827	20	595	6	[cv-c - crossveinless c, lin - lines, trh - trachealess, RhoGEF2 - cg9635 gene product from transcript cg9635-rf, Abd-B - abdominal b, Trf2 - tata box binding protein-related factor 2]
GO:0002009	morphogenesis of an epithelium	0.00056	0.0201	2.2	10827	174	595	21	[Dab - disabled, hkb - huckebein, scb - scab, tup - tailup, cno - canoe, Dad - daughters against dpp, Hs6st - heparan sulfate 6-o-sulfotransferase, dsh - dishevelled, srp - serpent, cv-c - crossveinless c, seq - sequoia, egh - egghead, sad - shadow, pk - prickle, trh - trachealess, Lac - lachesin, fkh - fork head, RhoGEF2 - cg9635 gene product from transcript cg9635-rf, flfl - falafel, Src64B - s…
GO:0042592	homeostatic process	0.0006	0.0214	2.06	10827	212	595	24	[tup - tailup, MTF-1 - metal response element-binding transcription factor-1, GRHR - gonadotropin-releasing hormone receptor, PMCA - plasma membrane calcium atpase, srp - serpent, robo - roundabout, SK - small conductance calcium-activated potassium channel, Hr96 - hormone receptor-like in 96, Fer1HCH - ferritin 1 heavy chain homologue, wgn - wengen, Sdc - syndecan, up - upheld, cv-c - crossveinl…
GO:0050658	RNA transport	0.000621	0.022	3.37	10827	54	595	10	[CG4572 - cg4572 gene product from transcript cg4572-rd, egh - egghead, Rab7 - rab-protein 7, sqd - squid, sbr - small bristles, Srp72 - signal recognition particle protein 72, AP-50 - cg7057 gene product from transcript cg7057-rb, Fmr1 - cg6203 gene product from transcript cg6203-rc, Chc - clathrin heavy chain, CG10320 - cg10320 gene product from transcript cg10320-re]
GO:0050657	nucleic acid transport	0.000621	0.0218	3.37	10827	54	595	10	[CG4572 - cg4572 gene product from transcript cg4572-rd, egh - egghead, Rab7 - rab-protein 7, sqd - squid, sbr - small bristles, Srp72 - signal recognition particle protein 72, AP-50 - cg7057 gene product from transcript cg7057-rb, Fmr1 - cg6203 gene product from transcript cg6203-rc, Chc - clathrin heavy chain, CG10320 - cg10320 gene product from transcript cg10320-re]
GO:0036314	response to sterol	0.000628	0.0219	4.55	10827	28	595	7	[ftz-f1 - ftz transcription factor 1, fkh - fork head, EcR - ecdysone receptor, hfw - halfway, DopEcR - dopamine/ecdysteroid receptor, Trf2 - tata box binding protein-related factor 2, br - broad]
GO:1901654	response to ketone	0.000628	0.0218	4.55	10827	28	595	7	[ftz-f1 - ftz transcription factor 1, fkh - fork head, EcR - ecdysone receptor, hfw - halfway, DopEcR - dopamine/ecdysteroid receptor, Trf2 - tata box binding protein-related factor 2, br - broad]
GO:0035075	response to ecdysone	0.000628	0.0216	4.55	10827	28	595	7	[ftz-f1 - ftz transcription factor 1, fkh - fork head, EcR - ecdysone receptor, hfw - halfway, DopEcR - dopamine/ecdysteroid receptor, Trf2 - tata box binding protein-related factor 2, br - broad]
GO:0001706	endoderm formation	0.000634	0.0217	13.65	10827	4	595	3	[hkb - huckebein, fkh - fork head, srp - serpent]
GO:0097305	response to alcohol	0.00065	0.0221	2.95	10827	74	595	12	[lush - cg8807 gene product from transcript cg8807-ra, scb - scab, hang - hangover, Pka-R1 - camp-dependent protein kinase r1, RhoGAP18B - cg42274 gene product from transcript cg42274-rc, ftz-f1 - ftz transcription factor 1, fkh - fork head, EcR - ecdysone receptor, hfw - halfway, DopEcR - dopamine/ecdysteroid receptor, Trf2 - tata box binding protein-related factor 2, br - broad]
GO:0007424	open tracheal system development	0.000653	0.022	2.57	10827	106	595	15	[nrv2 - nervana 2, scb - scab, caps - capricious, Hs6st - heparan sulfate 6-o-sulfotransferase, pck - pickel, hb - hunchback, Abd-B - abdominal b, cv-c - crossveinless c, kni - knirps, trh - trachealess, Lac - lachesin, dap - dacapo, Src64B - src oncogene at 64b, Ptp4E - protein tyrosine phosphatase 4e, mbo - members only]
GO:0060541	respiratory system development	0.000653	0.0219	2.57	10827	106	595	15	[nrv2 - nervana 2, scb - scab, caps - capricious, Hs6st - heparan sulfate 6-o-sulfotransferase, pck - pickel, hb - hunchback, Abd-B - abdominal b, cv-c - crossveinless c, kni - knirps, trh - trachealess, Lac - lachesin, dap - dacapo, Src64B - src oncogene at 64b, Ptp4E - protein tyrosine phosphatase 4e, mbo - members only]
GO:0015931	nucleobase-containing compound transport	0.000653	0.0218	3.13	10827	64	595	11	[CG4572 - cg4572 gene product from transcript cg4572-rd, egh - egghead, Rab7 - rab-protein 7, sqd - squid, sbr - small bristles, Srp72 - signal recognition particle protein 72, AP-50 - cg7057 gene product from transcript cg7057-rb, Fmr1 - cg6203 gene product from transcript cg6203-rc, frc - fringe connection, Chc - clathrin heavy chain, CG10320 - cg10320 gene product from transcript cg10320-re]
GO:0009966	regulation of signal transduction	0.000668	0.0221	1.73	10827	400	595	38	[L - lobe, Epac - cg34392 gene product from transcript cg34392-rc, Bili - band4.1 inhibitor lrp interactor, ewg - erect wing, Gprk2 - g protein-coupled receptor kinase 2, siz - schizo, cno - canoe, Hs6st - heparan sulfate 6-o-sulfotransferase, Dad - daughters against dpp, Camta - calmodulin-binding transcription activator, Spargel - cg9809 gene product from transcript cg9809-rb, S6kII - ribosomal…
GO:0009725	response to hormone stimulus	0.000722	0.0237	3.31	10827	55	595	10	[Tsc1 - cg6147 gene product from transcript cg6147-ra, kni - knirps, CG5315 - cg5315 gene product from transcript cg5315-ra, ftz-f1 - ftz transcription factor 1, Spargel - cg9809 gene product from transcript cg9809-rb, EcR - ecdysone receptor, Hr46 - hormone receptor-like in 46, Hr96 - hormone receptor-like in 96, Hr38 - hormone receptor-like in 38, br - broad]
GO:0001709	cell fate determination	0.000743	0.0243	2.38	10827	130	595	17	[msi - musashi, hkb - huckebein, bun - bunched, tup - tailup, hb - hunchback, gcl - germ cell-less, Fmr1 - cg6203 gene product from transcript cg6203-rc, srp - serpent, ase - asense, kuz - kuzbanian, spn-D - spindle d, kni - knirps, trh - trachealess, Su(H) - suppressor of hairless, pasha - partner of drosha, dap - dacapo, spen - split ends]
GO:0009888	tissue development	0.000743	0.0241	2.38	10827	130	595	17	[hkb - huckebein, Alk - cg8250 gene product from transcript cg8250-ra, lin - lines, bun - bunched, srp - serpent, Abd-B - abdominal b, E2f - e2f transcription factor, up - upheld, kuz - kuzbanian, CG9509 - cg9509 gene product from transcript cg9509-ra, kni - knirps, tx - taxi, Pde8 - phosphodiesterase 8, Mef2 - myocyte enhancer factor 2, EcR - ecdysone receptor, CG10641 - cg10641 gene product fro…
GO:0071383	cellular response to steroid hormone stimulus	0.000789	0.0255	4.39	10827	29	595	7	[kni - knirps, ftz-f1 - ftz transcription factor 1, EcR - ecdysone receptor, Hr46 - hormone receptor-like in 46, Hr96 - hormone receptor-like in 96, br - broad, Hr38 - hormone receptor-like in 38]
GO:0048545	response to steroid hormone stimulus	0.000789	0.0253	4.39	10827	29	595	7	[kni - knirps, ftz-f1 - ftz transcription factor 1, EcR - ecdysone receptor, Hr46 - hormone receptor-like in 46, Hr96 - hormone receptor-like in 96, Hr38 - hormone receptor-like in 38, br - broad]
GO:0048729	tissue morphogenesis	0.000876	0.0279	2.12	10827	180	595	21	[Dab - disabled, hkb - huckebein, scb - scab, tup - tailup, cno - canoe, Hs6st - heparan sulfate 6-o-sulfotransferase, Dad - daughters against dpp, dsh - dishevelled, srp - serpent, seq - sequoia, cv-c - crossveinless c, egh - egghead, sad - shadow, pk - prickle, trh - trachealess, Lac - lachesin, fkh - fork head, RhoGEF2 - cg9635 gene product from transcript cg9635-rf, flfl - falafel, Src64B - s…
GO:0043901	negative regulation of multi-organism process	0.00089	0.0282	2.6	10827	98	595	14	[bif - bifocal, mit(1)15 - mitotic 15, Rab7 - rab-protein 7, ewg - erect wing, Rca1 - regulator of cyclin a1, Dad - daughters against dpp, ald - altered disjunction, Cbp80 - cap binding protein 80, Fmr1 - cg6203 gene product from transcript cg6203-rc, seq - sequoia, Mpk2 - cg5475 gene product from transcript cg5475-rb, EcR - ecdysone receptor, pirk - poor imd response upon knock-in, alphaTub85E -…
GO:0030030	cell projection organization	0.000904	0.0284	1.91	10827	257	595	27	[Dscam2 - down syndrome cell adhesion molecule 2, CG5142 - cg5142 gene product from transcript cg5142-rc, sn - singed, dsh - dishevelled, Fmr1 - cg6203 gene product from transcript cg6203-rc, robo - roundabout, sv - shaven, E2f - e2f transcription factor, acj6 - abnormal chemosensory jump 6, seq - sequoia, Cdk5alpha - cdk5 activator-like protein, Adf1 - adh transcription factor 1, kni - knirps, A…
GO:0007098	centrosome cycle	0.000911	0.0285	8.09	10827	9	595	4	[Hsp83 - heat shock protein 83, Myb - myb oncogene-like, mts - microtubule star, cbs - centrosomin's beautiful sister]
